# Supplementary material for: High Potential Decolourisation of Textile Dyes from Wastewater by Manganese Peroxidase Production of Newly Immobilised Trametes hirsuta PW17-41 and FTIR Analysis
Source: Microorganisms. 2022 May 9;10(5):992. doi: 10.3390/microorganisms10050992 (PMC9143691; doi:10.3390/microorganisms10050992)
Supplement: Supplementary file 1 [file microorganisms-10-00992-s001.zip]

Archive with 1 entries (1 files):
- microorganisms-1688331-supplementary.pdf
